# Supplementary material for: ﻿First record of the genus Pseudaeginella Mayer, 1890 (Crustacea, Amphipoda, Caprellidae) with a new species from Korean waters
Source: Zookeys. 2023 Jul 13;1169:163–74. doi: 10.3897/zookeys.1169.105901 (PMC10838568; doi:10.3897/zookeys.1169.105901)
Supplement: XML Treatment for Pseudaeginella [file zookeys.1169.105901-treatment1.xml]

<!DOCTYPE tp:taxon-treatment
  PUBLIC "-//TaxonX//DTD Taxonomic Treatment Publishing DTD v0 20100105//EN" "tax-treatment-NSO.dtd">
<tp:taxon-treatment xmlns:tp="http://www.plazi.org/taxpub"><tp:treatment-meta><kwd-group><label>Taxon classification</label><kwd>
                <named-content content-type="kingdom">Animalia</named-content>
              </kwd><kwd>
                <named-content content-type="order">Amphipoda</named-content>
              </kwd><kwd>
                <named-content content-type="family">Caprellidae</named-content>
              </kwd></kwd-group><mixed-citation publication-type="journal"><person-group><name><surname>Shin</surname><given-names>So-Yeon</given-names></name><name><surname>Lee</surname><given-names>Chang-Mok</given-names></name><name><surname>Heo</surname><given-names>Jun-Haeng</given-names></name><name><surname>Kim</surname><given-names>Young-Hyo</given-names></name></person-group><article-title>﻿First record of the genus <italic><tp:taxon-name><tp:taxon-name-part taxon-name-part-type="genus" reg="Pseudaeginella">Pseudaeginella</tp:taxon-name-part></tp:taxon-name></italic> Mayer, 1890 (<tp:taxon-name><tp:taxon-name-part taxon-name-part-type="subphylum">Crustacea</tp:taxon-name-part></tp:taxon-name>, <tp:taxon-name><tp:taxon-name-part taxon-name-part-type="order">Amphipoda</tp:taxon-name-part></tp:taxon-name>, <tp:taxon-name><tp:taxon-name-part taxon-name-part-type="family">Caprellidae</tp:taxon-name-part></tp:taxon-name>) with a new species from Korean waters</article-title><source>Zookeys</source><day>13</day><month>07</month><year>2023</year><volume>1169</volume><fpage>163</fpage><lpage>174</lpage><pub-id pub-id-type="doi">10.3897/zookeys.1169.105901</pub-id></mixed-citation></tp:treatment-meta><tp:nomenclature><label>﻿Genus</label><tp:taxon-name>
              <object-id xmlns:xlink="http://www.w3.org/1999/xlink" content-type="arpha" xlink:type="simple">79771B3E-8D9E-59E4-B3FF-D496BB439D0E</object-id>
              <tp:taxon-name-part taxon-name-part-type="genus" reg="Pseudaeginella">Pseudaeginella</tp:taxon-name-part>
            </tp:taxon-name><tp:taxon-authority>Mayer, 1890</tp:taxon-authority></tp:nomenclature><tp:treatment-sec sec-type="type species" id="SECID0EFPAC"><title>Type species.</title><p><italic><tp:taxon-name><tp:taxon-name-part taxon-name-part-type="genus" reg="Pseudaeginella">Pseudaeginella</tp:taxon-name-part><tp:taxon-name-part taxon-name-part-type="species" reg="tristanensis">tristanensis</tp:taxon-name-part></tp:taxon-name></italic> (Stebbing, 1888).</p></tp:treatment-sec><tp:treatment-sec sec-type="diagnosis" id="SECID0EWPAC"><title>Diagnosis.</title><p>Head with a dorsal projection; antenna 2, flagellum biarticulate, swimming setae absent; mandibular palp triarticulate, molar absent or vestigial, setal formula of 1-x-1; maxilliped, outer plate broader than inner plate; gnathopod 1, dactylus usually bifid; pereopods 3–4 present, uniarticulate, vestigial; pereopods 5–7 6-articulate; abdomen without appendage.</p></tp:treatment-sec><tp:treatment-sec sec-type="Species composition" id="SECID0E2PAC"><title>Species composition.</title><p>The genus contains 13 species, <italic><tp:taxon-name><tp:taxon-name-part taxon-name-part-type="genus" reg="Pseudaeginella">P.</tp:taxon-name-part><tp:taxon-name-part taxon-name-part-type="species" reg="arraialensis">arraialensis</tp:taxon-name-part></tp:taxon-name></italic> Ros, Lacerda &amp; Guerra-García, 2017, <italic><tp:taxon-name><tp:taxon-name-part taxon-name-part-type="genus" reg="Paradeutella">P.</tp:taxon-name-part><tp:taxon-name-part taxon-name-part-type="species" reg="biscaynensis">biscaynensis</tp:taxon-name-part></tp:taxon-name></italic> (McCain, 1968), <italic><tp:taxon-name><tp:taxon-name-part taxon-name-part-type="genus" reg="Paradeutella">P.</tp:taxon-name-part><tp:taxon-name-part taxon-name-part-type="species" reg="campbellensis">campbellensis</tp:taxon-name-part></tp:taxon-name></italic> Guerra-García, 2003, <italic><tp:taxon-name><tp:taxon-name-part taxon-name-part-type="genus" reg="Paradeutella">P.</tp:taxon-name-part><tp:taxon-name-part taxon-name-part-type="species" reg="colombiensis">colombiensis</tp:taxon-name-part></tp:taxon-name></italic> Guerra-García, Krapp-Schickel &amp; Müller, 2006, <italic><tp:taxon-name><tp:taxon-name-part taxon-name-part-type="genus" reg="Paradeutella">P.</tp:taxon-name-part><tp:taxon-name-part taxon-name-part-type="species" reg="freirei">freirei</tp:taxon-name-part></tp:taxon-name></italic> Siqueira &amp; Iwasa-Arai, 2019, <italic><tp:taxon-name><tp:taxon-name-part taxon-name-part-type="genus" reg="Paradeutella">P.</tp:taxon-name-part><tp:taxon-name-part taxon-name-part-type="species" reg="hormozensis">hormozensis</tp:taxon-name-part></tp:taxon-name></italic> Momtazi &amp; Sari, 2013, <italic><tp:taxon-name><tp:taxon-name-part taxon-name-part-type="genus" reg="Paradeutella">P.</tp:taxon-name-part><tp:taxon-name-part taxon-name-part-type="species" reg="inae">inae</tp:taxon-name-part></tp:taxon-name></italic> Krapp-Schickel &amp; Guerra-García, 2005, <italic><tp:taxon-name><tp:taxon-name-part taxon-name-part-type="genus" reg="Pseudaeginella">P.</tp:taxon-name-part><tp:taxon-name-part taxon-name-part-type="species" reg="montoucheti">montoucheti</tp:taxon-name-part></tp:taxon-name></italic> (Quitete, 1971), <italic><tp:taxon-name><tp:taxon-name-part taxon-name-part-type="genus" reg="Paradeutella">P.</tp:taxon-name-part><tp:taxon-name-part taxon-name-part-type="species" reg="polynesica">polynesica</tp:taxon-name-part></tp:taxon-name></italic> (Müller, 1990), <italic><tp:taxon-name><tp:taxon-name-part taxon-name-part-type="genus" reg="Paradeutella">P.</tp:taxon-name-part><tp:taxon-name-part taxon-name-part-type="species" reg="sanctipauli">sanctipauli</tp:taxon-name-part></tp:taxon-name></italic> Laubitz, 1995, <italic><tp:taxon-name><tp:taxon-name-part taxon-name-part-type="genus" reg="Pseudaeginella">P.</tp:taxon-name-part><tp:taxon-name-part taxon-name-part-type="species" reg="telukrimau">telukrimau</tp:taxon-name-part></tp:taxon-name></italic> Lim, Azman, Takeuchi &amp; Othman, 2017, <italic><tp:taxon-name><tp:taxon-name-part taxon-name-part-type="genus" reg="Pseudaeginella">P.</tp:taxon-name-part><tp:taxon-name-part taxon-name-part-type="species" reg="tristanensis">tristanensis</tp:taxon-name-part></tp:taxon-name></italic> (Stebbing, 1888), <italic><tp:taxon-name><tp:taxon-name-part taxon-name-part-type="genus" reg="Paradeutella">P.</tp:taxon-name-part><tp:taxon-name-part taxon-name-part-type="species" reg="vaderi">vaderi</tp:taxon-name-part></tp:taxon-name></italic> Guerra-García, 2004.</p></tp:treatment-sec></tp:taxon-treatment>
