# Supplementary material for: ﻿First record of the genus Pseudaeginella Mayer, 1890 (Crustacea, Amphipoda, Caprellidae) with a new species from Korean waters
Source: Zookeys. 2023 Jul 13;1169:163–74. doi: 10.3897/zookeys.1169.105901 (PMC10838568; doi:10.3897/zookeys.1169.105901)
Supplement: XML Treatment for Pseudaeginella carinaspinosa [file zookeys.1169.105901-treatment2.xml]

<!DOCTYPE tp:taxon-treatment
  PUBLIC "-//TaxonX//DTD Taxonomic Treatment Publishing DTD v0 20100105//EN" "tax-treatment-NSO.dtd">
<tp:taxon-treatment xmlns:tp="http://www.plazi.org/taxpub"><tp:treatment-meta><kwd-group><label>Taxon classification</label><kwd>
                <named-content content-type="kingdom">Animalia</named-content>
              </kwd><kwd>
                <named-content content-type="order">Amphipoda</named-content>
              </kwd><kwd>
                <named-content content-type="family">Caprellidae</named-content>
              </kwd></kwd-group><mixed-citation publication-type="journal"><person-group><name><surname>Shin</surname><given-names>So-Yeon</given-names></name><name><surname>Lee</surname><given-names>Chang-Mok</given-names></name><name><surname>Heo</surname><given-names>Jun-Haeng</given-names></name><name><surname>Kim</surname><given-names>Young-Hyo</given-names></name></person-group><article-title>﻿First record of the genus <italic><tp:taxon-name><tp:taxon-name-part taxon-name-part-type="genus" reg="Pseudaeginella">Pseudaeginella</tp:taxon-name-part></tp:taxon-name></italic> Mayer, 1890 (<tp:taxon-name><tp:taxon-name-part taxon-name-part-type="subphylum">Crustacea</tp:taxon-name-part></tp:taxon-name>, <tp:taxon-name><tp:taxon-name-part taxon-name-part-type="order">Amphipoda</tp:taxon-name-part></tp:taxon-name>, <tp:taxon-name><tp:taxon-name-part taxon-name-part-type="family">Caprellidae</tp:taxon-name-part></tp:taxon-name>) with a new species from Korean waters</article-title><source>Zookeys</source><day>13</day><month>07</month><year>2023</year><volume>1169</volume><fpage>163</fpage><lpage>174</lpage><pub-id pub-id-type="doi">10.3897/zookeys.1169.105901</pub-id></mixed-citation></tp:treatment-meta><tp:nomenclature><label>﻿</label><tp:taxon-name>
              <object-id xmlns:xlink="http://www.w3.org/1999/xlink" content-type="arpha" xlink:type="simple">2AFC158A-FEF9-5E70-B6E5-2DCC7E99D3A9</object-id>
              <tp:taxon-name-part taxon-name-part-type="genus" reg="Pseudaeginella">Pseudaeginella</tp:taxon-name-part>
              <tp:taxon-name-part taxon-name-part-type="species" reg="carinaspinosa">carinaspinosa</tp:taxon-name-part>
              <object-id xmlns:xlink="http://www.w3.org/1999/xlink" content-type="zoobank" xlink:type="simple">https://zoobank.org/73AE96B5-7084-4145-B655-890AE6400ECF</object-id>
            </tp:taxon-name><tp:taxon-status xmlns:xlink="http://www.w3.org/1999/xlink" xlink:type="simple">sp. nov.</tp:taxon-status><xref ref-type="fig" rid="F2">Figs 2</xref><xref ref-type="fig" rid="F3">, 3</xref><xref ref-type="fig" rid="F4">, 4</xref><xref ref-type="fig" rid="F5">, 5 Korean name: Deung-ga-si-min-dung-bae-ba-da-dae-beol-re, new</xref></tp:nomenclature><tp:treatment-sec sec-type="type material" id="SECID0ELGAE"><title>Type material.</title><p><bold><italic>Holotype</italic></bold>, male, 4.1 mm, NIBRIV0000895338, South Korea: Geomun-Island, Geomun-ri, Samsan-myeon, Yeosu-si, Jeollanam-do, <named-content xmlns:xlink="http://www.w3.org/1999/xlink" content-type="dwc:verbatimCoordinates" xlink:type="simple"><named-content content-type="geo-json" specific-use="{&#34;type&#34;:&#34;Point&#34;,&#34;coordinates&#34;:[127.307500,34.018889]}" id="NCID0EZGAE" xlink:type="simple">34°01'08"N, 127°18'27"E</named-content></named-content>, collected from SCUBA diving, depth 7 m, Y.C. Park, 5 November 2015. <bold><italic>Paratype</italic></bold>, female, 3.4 mm, NIBRIV0000904522 and 5 males, 5 females, DKUAMP202301, same data as for holotype.</p></tp:treatment-sec><tp:treatment-sec sec-type="material" id="SECID0EBHAE"><title>Additional material.</title><p>1 male, Jongdal-ri, Gujwa-eup, Jeju-si, Jeju-Island, <named-content xmlns:xlink="http://www.w3.org/1999/xlink" content-type="dwc:verbatimCoordinates" xlink:type="simple"><named-content content-type="geo-json" specific-use="{&#34;type&#34;:&#34;Point&#34;,&#34;coordinates&#34;:[126.913056,33.491389]}" id="NCID0EKHAE" xlink:type="simple">33°29'29"N, 126°54'47"E</named-content></named-content>, collected from SCUBA diving, depth 3 m, Y.C. Park, 5 October 2015; 2 males, 1 female, Jongdal-ri, Gujwa-eup, Jeju-si, Jeju-Island, <named-content xmlns:xlink="http://www.w3.org/1999/xlink" content-type="dwc:verbatimCoordinates" xlink:type="simple"><named-content content-type="geo-json" specific-use="{&#34;type&#34;:&#34;Point&#34;,&#34;coordinates&#34;:[126.913056,33.491389]}" id="NCID0ESHAE" xlink:type="simple">33°29'29"N, 126°54'47"E</named-content></named-content>, collected from SCUBA diving, depth 3 m, Y.C. Park, 7 October 2015; 2 males, Namhyeongje-Island, Dadae-dong, Saha-gu, Busan, <named-content xmlns:xlink="http://www.w3.org/1999/xlink" content-type="dwc:verbatimCoordinates" xlink:type="simple"><named-content content-type="geo-json" specific-use="{&#34;type&#34;:&#34;Point&#34;,&#34;coordinates&#34;:[128.951111,34.884444]}" id="NCID0E1HAE" xlink:type="simple">34°53'04"N, 128°57'04"E</named-content></named-content>, collected from SCUBA diving, depth 10 m, Y.C. Park, 16 November 2015.</p></tp:treatment-sec><tp:treatment-sec sec-type="description" id="SECID0E6HAE"><title>Description.</title><p><bold>Holotype</bold>, <bold>male</bold>, NIBRIV0000895338.</p><p><bold><italic>Body</italic></bold> (Figs <xref ref-type="fig" rid="F2">2A</xref>, <xref ref-type="fig" rid="F3">3A</xref>) slender, 4.1 mm long. Head with a projection dorsally. Eye small, round. Pereonite 1 fused with head, suture not present, with a projection dorsally; pereonites 2–5 with a pair of middorsal projections, pereonites 2–4 with a posterodorsal projection, pereonites 3–5 with ventral projections, pereonite 2 with two anterolateral projections, pereonite 3 with an anterolateral projection, pereonite 6 shortest, with a middorsal projection; length ratio of pereonites 2–7 = 1.00: 1.24: 0.99: 0.77: 0.32: 0.36.</p><fig id="F2" position="float" orientation="portrait"><object-id xmlns:xlink="http://www.w3.org/1999/xlink" content-type="doi" xlink:type="simple">10.3897/zookeys.1169.105901.figure2</object-id><object-id xmlns:xlink="http://www.w3.org/1999/xlink" content-type="arpha" xlink:type="simple">F4DECDDE-3C0C-5C58-BB20-80A11AEE7DBB</object-id><label>Figure 2.</label><caption><p><italic><tp:taxon-name><tp:taxon-name-part taxon-name-part-type="genus" reg="Pseudaeginella">Pseudaeginella</tp:taxon-name-part><tp:taxon-name-part taxon-name-part-type="species" reg="carinaspinosa">carinaspinosa</tp:taxon-name-part></tp:taxon-name></italic> sp. nov. <bold>A</bold> male, 4.1 mm <bold>B</bold> immature female, 3.4 mm.</p></caption><graphic xmlns:xlink="http://www.w3.org/1999/xlink" xlink:href="zookeys-1169-163_article-105901__-g002.jpg" position="float" orientation="portrait" xlink:type="simple" id="oo_877609.jpg"><uri content-type="original_file" xlink:type="simple">https://binary.pensoft.net/fig/877609</uri></graphic></fig><fig id="F3" position="float" orientation="portrait"><object-id xmlns:xlink="http://www.w3.org/1999/xlink" content-type="doi" xlink:type="simple">10.3897/zookeys.1169.105901.figure3</object-id><object-id xmlns:xlink="http://www.w3.org/1999/xlink" content-type="arpha" xlink:type="simple">B22B3970-6919-519D-B5D0-1D057E391FA4</object-id><label>Figure 3.</label><caption><p><italic><tp:taxon-name><tp:taxon-name-part taxon-name-part-type="genus" reg="Pseudaeginella">Pseudaeginella</tp:taxon-name-part><tp:taxon-name-part taxon-name-part-type="species" reg="carinaspinosa">carinaspinosa</tp:taxon-name-part></tp:taxon-name></italic> sp. nov., holotype, male, 4.1 mm, Geomun-Island, Geomun-ri, Samsan-myeon, Yeosu-si, Jeollanam-do, Korea <bold>A</bold> habitus, lateral view <bold>B</bold> antenna 1 <bold>C</bold> antenna 2 <bold>D</bold> upper lip <bold>F</bold> left mandible <bold>G</bold> right mandible <bold>H</bold> maxilla 1 <bold>I</bold> maxilla 2 <bold>J</bold> maxilliped. Male, 4.2 mm, Namhyeongje-Island, Dadae-dong, Saha-gu, Busan, Korea <bold>E</bold> lower lip. Scale bars: 1.0 mm (<bold>A</bold>), 0.2 mm (<bold>B, C</bold>), 0.1 mm (<bold>F, G, J</bold>), 0.05 mm (<bold>D, E, H</bold>).</p></caption><graphic xmlns:xlink="http://www.w3.org/1999/xlink" xlink:href="zookeys-1169-163_article-105901__-g003.jpg" position="float" orientation="portrait" xlink:type="simple" id="oo_877610.jpg"><uri content-type="original_file" xlink:type="simple">https://binary.pensoft.net/fig/877610</uri></graphic></fig><p><bold><italic>Antenna 1</italic></bold> (Fig. <xref ref-type="fig" rid="F3">3B</xref>) slender, about 0.8× body length; peduncular articles 1–2 with several setae; peduncular article 3 short; length ratio of peduncular articles 1–3 = 1.00: 1.32: 0.43; flagellum 14-articulate, subequal in length to peduncle, each article with 1 aesthetasc ventrodistally.</p><p><bold><italic>Antenna 2</italic></bold> (Fig. <xref ref-type="fig" rid="F3">3C</xref>) much shorter than antenna 1, exceeding the distal end of peduncular article 3; length ratio of peduncular articles 3–5 = 1.00: 3.24: 4.35; flagellum biarticulate, swimming setae absent; about 0.1× peduncular articles 3–5.</p><p><bold><italic>Upper lip</italic></bold> (Fig. <xref ref-type="fig" rid="F3">3D</xref>) rounded, notched midventrally.</p><p><bold><italic>Lower lip</italic></bold> (Fig. <xref ref-type="fig" rid="F3">3E</xref>) well developed, smooth, without setae; inner lobe bilobed slightly (drawn from 4.2mm male).</p><p><bold><italic>Left mandible</italic></bold> (Fig. <xref ref-type="fig" rid="F3">3F</xref>), incisor 5-toothed, lacinia mobilis 5-toothed, followed by 3 serrulate plates; molar present but reduced; palp triarticulate; article 2 about 1.6× article 1; article 3 subequal to article 2 with a distal knob and setal formula of 1-5-1.</p><p><bold><italic>Right mandible</italic></bold> (Fig. <xref ref-type="fig" rid="F3">3G</xref>), similar to left one, except incisor 6-toothed, followed by 1 serrulate and 2 smooth plates.</p><p><bold><italic>Maxilla 1</italic></bold> (Fig. <xref ref-type="fig" rid="F3">3H</xref>), inner plate absent; outer plate with 6 stout setal teeth apically; palp biarticulate, distal article with 3 apical robust setae and 1 subapical seta.</p><p><bold><italic>Maxilla 2</italic></bold> (Fig. <xref ref-type="fig" rid="F3">3I</xref>), inner plate with 2 long and 1 short setae apically; outer plate with 2 long and 1 short simple setae apically.</p><p><bold><italic>Maxilliped</italic></bold> (Fig. <xref ref-type="fig" rid="F3">3J</xref>), inner plate small, with 2 simple setae apically; outer plate much larger than inner plate, with 3 simple setae apically and 3 simple setae medially; palp 4-articulate, article 2 longest, with 2 simple setae medially, distal article falcate, with a row of setules along inner margin.</p><p><bold><italic>Gnathopod 1</italic></bold> (Fig. <xref ref-type="fig" rid="F4">4A</xref>) small; propodus subrectangular, palm nearly straight with unequal simple setae, defined by 2 robust (grasping) setae proximally; dactylus falcate, bifid, with tiny accessory setae distally; length ratio of 6 articles = 1.00: 0.25: 0.43: 0.48: 0.84: 0.73.</p><fig id="F4" position="float" orientation="portrait"><object-id xmlns:xlink="http://www.w3.org/1999/xlink" content-type="doi" xlink:type="simple">10.3897/zookeys.1169.105901.figure4</object-id><object-id xmlns:xlink="http://www.w3.org/1999/xlink" content-type="arpha" xlink:type="simple">6D30730A-7A3D-5A96-A2F1-503920E127F1</object-id><label>Figure 4.</label><caption><p><italic><tp:taxon-name><tp:taxon-name-part taxon-name-part-type="genus" reg="Pseudaeginella">Pseudaeginella</tp:taxon-name-part><tp:taxon-name-part taxon-name-part-type="species" reg="carinaspinosa">carinaspinosa</tp:taxon-name-part></tp:taxon-name></italic> sp. nov., holotype, male, 4.1 mm, Geomun-Island, Geomun-ri, Samsan-myeon, Yeosu-si, Jeollanam-do, Korea <bold>A</bold> gnathopod 1 <bold>B</bold> gnathopod 2 <bold>C</bold> gill 3 and pereopod 3 <bold>D</bold> gill 4 and pereopod 4 <bold>E</bold> pereopod 5 <bold>F</bold> pereopod 6 <bold>G</bold> pereopod 7 <bold>H</bold> abdomen, ventral view. Scale bars: 0.4 mm (<bold>B</bold>); 0.2 mm (<bold>A, E–G</bold>); 0.1 mm (<bold>C, D</bold>); 0.05 mm (<bold>H</bold>).</p></caption><graphic xmlns:xlink="http://www.w3.org/1999/xlink" xlink:href="zookeys-1169-163_article-105901__-g004.jpg" position="float" orientation="portrait" xlink:type="simple" id="oo_877611.jpg"><uri content-type="original_file" xlink:type="simple">https://binary.pensoft.net/fig/877611</uri></graphic></fig><p><bold><italic>Gnathopod 2</italic></bold> (Fig. <xref ref-type="fig" rid="F4">4B</xref>) attached midanterior margin of pereonite 2; basis elongate, subequal to propodus, slightly widening distally, with pointed projection on anteroproximal margin and subpointed projection on anterodistal portion; propodus massive, convex dorsally, width 0.5× length, with a small robust (grasping) seta on proximal projection, palm irregular and serrulate, with a poison tooth mesially; dactylus falcate, inner margin weakly serrulate; length ratio of 6 articles = 1.00: 0.23: 0.18: 0.14: 1.13: 1.05.</p><p><bold><italic>Pereopod 3</italic></bold> (Fig. <xref ref-type="fig" rid="F4">4C</xref>) very small, rudimentary, about 0.1× gill, uniarticulate, with 2 long and short setae distally; gill elongate-ovate.</p><p><bold><italic>Pereopod 4</italic></bold> (Fig. <xref ref-type="fig" rid="F4">4D</xref>) similar to pereopod 3.</p><p><bold><italic>Pereopod 5</italic></bold> (Fig. <xref ref-type="fig" rid="F4">4E</xref>) long and normal; propodus, palm concave and serrate slightly with small setae, defined by 2 robust (grasping) setae; length ratio of 6 articles = 1.00: 0.32: 0.69: 0.60: 1.11: 1.05.</p><p><bold><italic>Pereopod 6</italic></bold> (Fig. <xref ref-type="fig" rid="F4">4F</xref>) similar to pereopod 5, but more slender; length ratio of 6 articles = 1.00: 0.26: 0.72: 0.73: 0.94: 0.87.</p><p><bold><italic>Pereopod 7</italic></bold> (Fig. <xref ref-type="fig" rid="F4">4G</xref>) similar to pereopod 6, but more slender and serrate; length ratio of 6 articles = 1.00: 0.26: 0.70: 0.70: 0.95: 0.76.</p><p><bold><italic>Penes</italic></bold> (Fig. <xref ref-type="fig" rid="F4">4H</xref>) elongated, situated medially, width 0.31× length.</p><p><bold><italic>Abdomen</italic></bold> (Fig. <xref ref-type="fig" rid="F4">4H</xref>) without appendage, with a pair of lateral lobes and a dorsal lobe; plumose setae on dorsal lobe missing.</p><p><bold>Paratype</bold>, <bold>female</bold> (sexually dimorphic characters), NIBRIV0000904522.</p><p><bold><italic>Body</italic></bold> (Figs <xref ref-type="fig" rid="F2">2B</xref>, <xref ref-type="fig" rid="F5">5A</xref>) 3.4 mm long, generally as in male, but stouter than male, pereonites 3, 4 with rounded brood pouches. Gnathopod 2 (Fig. <xref ref-type="fig" rid="F5">5B</xref>) similar to that of male, but propodus more rounded than that of male. Abdomen (Fig. <xref ref-type="fig" rid="F5">5C</xref>) similar to that of male, but with a pair of plumose setae.</p><fig id="F5" position="float" orientation="portrait"><object-id xmlns:xlink="http://www.w3.org/1999/xlink" content-type="doi" xlink:type="simple">10.3897/zookeys.1169.105901.figure5</object-id><object-id xmlns:xlink="http://www.w3.org/1999/xlink" content-type="arpha" xlink:type="simple">168C76B6-8D2B-59A4-8F2A-3934998D0040</object-id><label>Figure 5.</label><caption><p><italic><tp:taxon-name><tp:taxon-name-part taxon-name-part-type="genus" reg="Pseudaeginella">Pseudaeginella</tp:taxon-name-part><tp:taxon-name-part taxon-name-part-type="species" reg="carinaspinosa">carinaspinosa</tp:taxon-name-part></tp:taxon-name></italic> sp. nov., paratype, female, 3.4 mm, Geomun-Island, Geomun-ri, Samsan-myeon, Yeosu-si, Jeollanam-do, Korea. <bold>A</bold> habitus, lateral view <bold>B</bold> gnathopod 2 <bold>C</bold> abdomen, ventral view. Scale bars: 1.0 mm (<bold>A</bold>); 0.4 mm (<bold>B</bold>); 0.05 mm (<bold>C</bold>).</p></caption><graphic xmlns:xlink="http://www.w3.org/1999/xlink" xlink:href="zookeys-1169-163_article-105901__-g005.jpg" position="float" orientation="portrait" xlink:type="simple" id="oo_877612.jpg"><uri content-type="original_file" xlink:type="simple">https://binary.pensoft.net/fig/877612</uri></graphic></fig></tp:treatment-sec><tp:treatment-sec sec-type="remarks" id="SECID0E6UAE"><title>Remarks.</title><p>We compared the new species, <italic><tp:taxon-name><tp:taxon-name-part taxon-name-part-type="genus" reg="Pseudaeginella">Pseudaeginella</tp:taxon-name-part><tp:taxon-name-part taxon-name-part-type="species" reg="carinaspinosa">carinaspinosa</tp:taxon-name-part></tp:taxon-name></italic> sp. nov., and related species of the genus <italic><tp:taxon-name><tp:taxon-name-part taxon-name-part-type="genus" reg="Pseudaeginella">Pseudaeginella</tp:taxon-name-part></tp:taxon-name></italic> (Table <xref ref-type="table" rid="T1">1</xref>). <italic><tp:taxon-name><tp:taxon-name-part taxon-name-part-type="genus" reg="Pseudaeginella">Pseudaeginella</tp:taxon-name-part><tp:taxon-name-part taxon-name-part-type="species" reg="carinaspinosa">carinaspinosa</tp:taxon-name-part></tp:taxon-name></italic> sp. nov. is similar to <italic><tp:taxon-name><tp:taxon-name-part taxon-name-part-type="genus" reg="Paradeutella">P.</tp:taxon-name-part><tp:taxon-name-part taxon-name-part-type="species" reg="biscaynensis">biscaynensis</tp:taxon-name-part></tp:taxon-name></italic> (McCain, 1968) and <italic><tp:taxon-name><tp:taxon-name-part taxon-name-part-type="genus" reg="Pseudaeginella">P.</tp:taxon-name-part><tp:taxon-name-part taxon-name-part-type="species" reg="montoucheti">montoucheti</tp:taxon-name-part></tp:taxon-name></italic> (Quitete, 1971) in the following features: (1) head with an anteriorly curved middorsal projection; (2) antenna 2, peduncular article 2 with ventrodistal projection; and (3) pereonites 1–5 with dorsal projections. However, our new species is easily distinguished from <italic><tp:taxon-name><tp:taxon-name-part taxon-name-part-type="genus" reg="Paradeutella">P.</tp:taxon-name-part><tp:taxon-name-part taxon-name-part-type="species" reg="biscaynensis">biscaynensis</tp:taxon-name-part></tp:taxon-name></italic> and <italic><tp:taxon-name><tp:taxon-name-part taxon-name-part-type="genus" reg="Pseudaeginella">P.</tp:taxon-name-part><tp:taxon-name-part taxon-name-part-type="species" reg="montoucheti">montoucheti</tp:taxon-name-part></tp:taxon-name></italic> by the following features: (1) gnathopod 2, basis with an anteroproximal projection; (2) pereonites 1–6 with strong dorsal projections; and (3) pereonite 6 with middorsal projection. <italic><tp:taxon-name><tp:taxon-name-part taxon-name-part-type="genus" reg="Pseudaeginella">Pseudaeginella</tp:taxon-name-part><tp:taxon-name-part taxon-name-part-type="species" reg="carinaspinosa">carinaspinosa</tp:taxon-name-part></tp:taxon-name></italic> sp. nov. is also similar to <italic><tp:taxon-name><tp:taxon-name-part taxon-name-part-type="genus" reg="Paradeutella">P.</tp:taxon-name-part><tp:taxon-name-part taxon-name-part-type="species" reg="colombiensis">colombiensis</tp:taxon-name-part></tp:taxon-name></italic> in the following features: (1) mandibular palp, article 3 with robust setae; (2) pereopods 3 and 4 with 2 setae. However, <italic><tp:taxon-name><tp:taxon-name-part taxon-name-part-type="genus" reg="Pseudaeginella">P.</tp:taxon-name-part><tp:taxon-name-part taxon-name-part-type="species" reg="carinaspinosa">carinaspinosa</tp:taxon-name-part></tp:taxon-name></italic> is distinguished from <italic><tp:taxon-name><tp:taxon-name-part taxon-name-part-type="genus" reg="Paradeutella">P.</tp:taxon-name-part><tp:taxon-name-part taxon-name-part-type="species" reg="colombiensis">colombiensis</tp:taxon-name-part></tp:taxon-name></italic> by the following features: (1) pereonites 2 and 5 with middorsal projections; (2) mandibular palp, setal formula 1-5-1; and (3) gnathopod 2, basis with an anteroproximal projection.</p><table-wrap id="T1" position="float" orientation="portrait"><label>Table 1.</label><caption><p>Comparison of characters of the males of <italic><tp:taxon-name><tp:taxon-name-part taxon-name-part-type="genus" reg="Pseudaeginella">Pseudaeginella</tp:taxon-name-part></tp:taxon-name></italic> species.</p></caption><table id="TID0E66AG" rules="all"><tbody><tr><td rowspan="2" colspan="1">
                      <bold>Characters</bold>
                    </td><td rowspan="1" colspan="7">
                      <bold>Species (male)</bold>
                    </td></tr><tr><td rowspan="1" colspan="1">
                      <bold>
                        <italic>
                          <tp:taxon-name><tp:taxon-name-part taxon-name-part-type="genus" reg="Pseudaeginella">P.</tp:taxon-name-part><tp:taxon-name-part taxon-name-part-type="species" reg="arraialensis">arraialensis</tp:taxon-name-part></tp:taxon-name>
                        </italic>
                      </bold>
                    </td><td rowspan="1" colspan="1">
                      <bold>
                        <italic>
                          <tp:taxon-name><tp:taxon-name-part taxon-name-part-type="genus" reg="Paradeutella">P.</tp:taxon-name-part><tp:taxon-name-part taxon-name-part-type="species" reg="biscaynensis">biscaynensis</tp:taxon-name-part></tp:taxon-name>
                        </italic>
                      </bold>
                    </td><td rowspan="1" colspan="1">
                      <bold>
                        <italic>
                          <tp:taxon-name><tp:taxon-name-part taxon-name-part-type="genus" reg="Paradeutella">P.</tp:taxon-name-part><tp:taxon-name-part taxon-name-part-type="species" reg="campbellensis">campbellensis</tp:taxon-name-part></tp:taxon-name>
                        </italic>
                      </bold>
                    </td><td rowspan="1" colspan="1">
                      <bold>
                        <italic>
                          <tp:taxon-name><tp:taxon-name-part taxon-name-part-type="genus" reg="Paradeutella">P.</tp:taxon-name-part><tp:taxon-name-part taxon-name-part-type="species" reg="colombiensis">colombiensis</tp:taxon-name-part></tp:taxon-name>
                        </italic>
                      </bold>
                    </td><td rowspan="1" colspan="1">
                      <bold>
                        <italic>
                          <tp:taxon-name><tp:taxon-name-part taxon-name-part-type="genus" reg="Paradeutella">P.</tp:taxon-name-part><tp:taxon-name-part taxon-name-part-type="species" reg="freirei">freirei</tp:taxon-name-part></tp:taxon-name>
                        </italic>
                      </bold>
                    </td><td rowspan="1" colspan="1">
                      <bold>
                        <italic>
                          <tp:taxon-name><tp:taxon-name-part taxon-name-part-type="genus" reg="Paradeutella">P.</tp:taxon-name-part><tp:taxon-name-part taxon-name-part-type="species" reg="hormozensis">hormozensis</tp:taxon-name-part></tp:taxon-name>
                        </italic>
                      </bold>
                    </td><td rowspan="1" colspan="1">
                      <bold>
                        <italic>
                          <tp:taxon-name><tp:taxon-name-part taxon-name-part-type="genus" reg="Paradeutella">P.</tp:taxon-name-part><tp:taxon-name-part taxon-name-part-type="species" reg="inae">inae</tp:taxon-name-part></tp:taxon-name>
                        </italic>
                      </bold>
                    </td></tr><tr><td rowspan="1" colspan="1">Body length (mm)</td><td rowspan="1" colspan="1">6.7</td><td rowspan="1" colspan="1">4.0</td><td rowspan="1" colspan="1">6.3</td><td rowspan="1" colspan="1">3.8</td><td rowspan="1" colspan="1">3.4</td><td rowspan="1" colspan="1">3.3</td><td rowspan="1" colspan="1">4.7</td></tr><tr><td rowspan="1" colspan="1">Pereonites 2–6, dorsal projection (except hump)</td><td rowspan="1" colspan="1">1-0-0-0-0</td><td rowspan="1" colspan="1">1-1-1-0-0</td><td rowspan="1" colspan="1">3-0-0-0-0</td><td rowspan="1" colspan="1">0-2-2-0-0</td><td rowspan="1" colspan="1">4-1-1-1-0</td><td rowspan="1" colspan="1">0-0-0-0-0</td><td rowspan="1" colspan="1">0-0-0-0-0</td></tr><tr><td rowspan="1" colspan="1">Gnathopod 2, proximal projection of basis</td><td rowspan="1" colspan="1">x</td><td rowspan="1" colspan="1">x</td><td rowspan="1" colspan="1">o</td><td rowspan="1" colspan="1">x</td><td rowspan="1" colspan="1">x</td><td rowspan="1" colspan="1">x</td><td rowspan="1" colspan="1">x</td></tr><tr><td rowspan="1" colspan="1">Pereopods 3 and 4, # of setae</td><td rowspan="1" colspan="1">2</td><td rowspan="1" colspan="1">1</td><td rowspan="1" colspan="1">2</td><td rowspan="1" colspan="1">2</td><td rowspan="1" colspan="1">2</td><td rowspan="1" colspan="1">2</td><td rowspan="1" colspan="1">1</td></tr><tr><td rowspan="1" colspan="1">Setal formula of mandible</td><td rowspan="1" colspan="1">1-7-1 (left) 1-8-1 (right)</td><td rowspan="1" colspan="1">1-5-1</td><td rowspan="1" colspan="1">1-10-1</td><td rowspan="1" colspan="1">1-3</td><td rowspan="1" colspan="1">1-6-1 (left) 1-4-1 (right)</td><td rowspan="1" colspan="1">1-4-1</td><td rowspan="1" colspan="1">1-6-1</td></tr><tr><td rowspan="1" colspan="1">Distribution</td><td rowspan="1" colspan="1">Brazil; Gulf of Mexico</td><td rowspan="1" colspan="1">Barbuda; Bermuda; Brazil; Florida; Papua New Guinea, Australia; Saint Lucia; Tanzania; Tortugas</td><td rowspan="1" colspan="1">New Zealand</td><td rowspan="1" colspan="1">Colombia</td><td rowspan="1" colspan="1">Brazil</td><td rowspan="1" colspan="1">Gulf of Oman; Persian Gulf</td><td rowspan="1" colspan="1">Indonesia</td></tr><tr><td rowspan="1" colspan="1">References</td><td rowspan="1" colspan="1">Ros, Lacerda and Guerra-García 2017; <xref ref-type="bibr" rid="B28">Winfield and Guerra-García 2020</xref></td><td rowspan="1" colspan="1"><xref ref-type="bibr" rid="B1">Gable and Lazo-Wasem 1987</xref>; <xref ref-type="bibr" rid="B3">Guerra-García 2002</xref>, <xref ref-type="bibr" rid="B5">2004</xref>; <xref ref-type="bibr" rid="B20">McCain 1968</xref></td><td rowspan="1" colspan="1">
                      <xref ref-type="bibr" rid="B4">Guerra-García 2003</xref>
                    </td><td rowspan="1" colspan="1">Guerra-García Krapp-Schickel and Müller 2006</td><td rowspan="1" colspan="1">
                      <xref ref-type="bibr" rid="B10">Iwasa-Arai et al. 2019</xref>
                    </td><td rowspan="1" colspan="1">
                      <xref ref-type="bibr" rid="B22">Momtazi and Sari 2013</xref>
                    </td><td rowspan="1" colspan="1">
                      <xref ref-type="bibr" rid="B12">Krapp-Schickel and Guerra-García 2005</xref>
                    </td></tr><tr><td rowspan="2" colspan="1">
                      <bold>Characters</bold>
                    </td><td rowspan="1" colspan="7">
                      <bold>Species (male)</bold>
                    </td></tr><tr><td rowspan="1" colspan="1">
                      <bold>
                        <italic>
                          <tp:taxon-name><tp:taxon-name-part taxon-name-part-type="genus" reg="Pseudaeginella">P.</tp:taxon-name-part><tp:taxon-name-part taxon-name-part-type="species" reg="montoucheti">montoucheti</tp:taxon-name-part></tp:taxon-name>
                        </italic>
                      </bold>
                    </td><td rowspan="1" colspan="1">
                      <bold>
                        <italic>
                          <tp:taxon-name><tp:taxon-name-part taxon-name-part-type="genus" reg="Paradeutella">P.</tp:taxon-name-part><tp:taxon-name-part taxon-name-part-type="species" reg="polynesica">polynesica</tp:taxon-name-part></tp:taxon-name>
                        </italic>
                      </bold>
                    </td><td rowspan="1" colspan="1">
                      <bold>
                        <italic>
                          <tp:taxon-name><tp:taxon-name-part taxon-name-part-type="genus" reg="Paradeutella">P.</tp:taxon-name-part><tp:taxon-name-part taxon-name-part-type="species" reg="sanctipauli">sanctipauli</tp:taxon-name-part></tp:taxon-name>
                        </italic>
                      </bold>
                    </td><td rowspan="1" colspan="1">
                      <bold>
                        <italic>
                          <tp:taxon-name><tp:taxon-name-part taxon-name-part-type="genus" reg="Pseudaeginella">P.</tp:taxon-name-part><tp:taxon-name-part taxon-name-part-type="species" reg="telukrimau">telukrimau</tp:taxon-name-part></tp:taxon-name>
                        </italic>
                      </bold>
                    </td><td rowspan="1" colspan="1">
                      <bold>
                        <italic>
                          <tp:taxon-name><tp:taxon-name-part taxon-name-part-type="genus" reg="Pseudaeginella">P.</tp:taxon-name-part><tp:taxon-name-part taxon-name-part-type="species" reg="tristanensis">tristanensis</tp:taxon-name-part></tp:taxon-name>
                        </italic>
                      </bold>
                    </td><td rowspan="1" colspan="1">
                      <bold>
                        <italic>
                          <tp:taxon-name><tp:taxon-name-part taxon-name-part-type="genus" reg="Paradeutella">P.</tp:taxon-name-part><tp:taxon-name-part taxon-name-part-type="species" reg="vaderi">vaderi</tp:taxon-name-part></tp:taxon-name>
                        </italic>
                      </bold>
                    </td><td rowspan="1" colspan="1">
                      <bold><italic><tp:taxon-name><tp:taxon-name-part taxon-name-part-type="genus" reg="Pseudaeginella">P.</tp:taxon-name-part><tp:taxon-name-part taxon-name-part-type="species" reg="carinaspinosa">carinaspinosa</tp:taxon-name-part></tp:taxon-name></italic> sp. nov.</bold>
                    </td></tr><tr><td rowspan="1" colspan="1">Body length (mm)</td><td rowspan="1" colspan="1">3.2</td><td rowspan="1" colspan="1">3.6</td><td rowspan="1" colspan="1">3.6</td><td rowspan="1" colspan="1">3.2</td><td rowspan="1" colspan="1">3.5</td><td rowspan="1" colspan="1">5.8</td><td rowspan="1" colspan="1">4.1</td></tr><tr><td rowspan="1" colspan="1">Pereonites 2–6, dorsal projection (except hump)</td><td rowspan="1" colspan="1">3-3-3-2-0</td><td rowspan="1" colspan="1">2-0-0-0-0</td><td rowspan="1" colspan="1">3-3-2-2-2</td><td rowspan="1" colspan="1">3-3-4-2-1</td><td rowspan="1" colspan="1">2-2-2-1-1</td><td rowspan="1" colspan="1">0-0-0-0-0</td><td rowspan="1" colspan="1">3-3-4-2-1</td></tr><tr><td rowspan="1" colspan="1">Gnathopod 2, proximal projection of basis</td><td rowspan="1" colspan="1">x</td><td rowspan="1" colspan="1">x</td><td rowspan="1" colspan="1">x</td><td rowspan="1" colspan="1">x</td><td rowspan="1" colspan="1">x</td><td rowspan="1" colspan="1">x</td><td rowspan="1" colspan="1">o</td></tr><tr><td rowspan="1" colspan="1">Pereopods 3 and 4, # of setae</td><td rowspan="1" colspan="1">2</td><td rowspan="1" colspan="1">1</td><td rowspan="1" colspan="1">unknown</td><td rowspan="1" colspan="1">2 (P3) 1 (P4)</td><td rowspan="1" colspan="1">1</td><td rowspan="1" colspan="1">2</td><td rowspan="1" colspan="1">2</td></tr><tr><td rowspan="1" colspan="1">Setal formula of mandible</td><td rowspan="1" colspan="1">1-5-1 or 1-6-1</td><td rowspan="1" colspan="1">1-5-1</td><td rowspan="1" colspan="1">1-6-1 (left) 1-7-1 (right)</td><td rowspan="1" colspan="1">1-5-1</td><td rowspan="1" colspan="1">1-5-1</td><td rowspan="1" colspan="1">1-4-1</td><td rowspan="1" colspan="1">1-5-1</td></tr><tr><td rowspan="1" colspan="1">Distribution</td><td rowspan="1" colspan="1">Brazil; Western South Atlantic; New Zealand</td><td rowspan="1" colspan="1">Bora Bora and Moorea, Society Islands; Seychelles</td><td rowspan="1" colspan="1">Ile Amsterdam; Saint Paul</td><td rowspan="1" colspan="1">Malaysia</td><td rowspan="1" colspan="1">Tristan da Cunha; Amsterdam Island</td><td rowspan="1" colspan="1">East Coast of Africa; Australia</td><td rowspan="1" colspan="1">Korea</td></tr><tr><td rowspan="1" colspan="1">References</td><td rowspan="1" colspan="1"><xref ref-type="bibr" rid="B24">Quitete 1971</xref>; <xref ref-type="bibr" rid="B13">Lacerda et al. 2011</xref></td><td rowspan="1" colspan="1"><xref ref-type="bibr" rid="B14">Laubitz 1995</xref>; <xref ref-type="bibr" rid="B23">Müller 1990</xref></td><td rowspan="1" colspan="1">
                      <xref ref-type="bibr" rid="B14">Laubitz 1995</xref>
                    </td><td rowspan="1" colspan="1">
                      <xref ref-type="bibr" rid="B18">Lim et al. 2017</xref>
                    </td><td rowspan="1" colspan="1"><xref ref-type="bibr" rid="B27">Stebbing 1888</xref>; <xref ref-type="bibr" rid="B14">Laubitz 1995</xref>; <xref ref-type="bibr" rid="B21">McCain and Steinberg 1970</xref></td><td rowspan="1" colspan="1">
                      <xref ref-type="bibr" rid="B5">Guerra-García 2004</xref>
                    </td><td rowspan="1" colspan="1">Present study</td></tr></tbody></table></table-wrap></tp:treatment-sec><tp:treatment-sec sec-type="etymology" id="SECID0E3PAG"><title>Etymology.</title><p>The species name is derived from the Latin <italic>carina</italic> (=back) and <italic>spinosa</italic> (= with spinose projection) with reference to the distinct dorsal spinose projection.</p></tp:treatment-sec><tp:treatment-sec sec-type="distribution" id="SECID0EGQAG"><title>Distribution.</title><p>South Korea (Geomun-Island, Jeju-Island, Namhyeongje-Island).</p></tp:treatment-sec><ref-list><ref id="B28"><mixed-citation xmlns:xlink="http://www.w3.org/1999/xlink" xlink:type="simple"><person-group><name name-style="western"><surname>Winfield</surname><given-names>I</given-names></name><name name-style="western"><surname>Guerra-García</surname><given-names>JM</given-names></name></person-group> (<year>2020</year>) First record of <italic><tp:taxon-name><tp:taxon-name-part taxon-name-part-type="genus">Pseudaeginella</tp:taxon-name-part><tp:taxon-name-part taxon-name-part-type="species">arraialensis</tp:taxon-name-part></tp:taxon-name></italic> (<tp:taxon-name><tp:taxon-name-part taxon-name-part-type="order">Amphipoda</tp:taxon-name-part></tp:taxon-name>: <tp:taxon-name><tp:taxon-name-part taxon-name-part-type="suborder">Caprellidea</tp:taxon-name-part></tp:taxon-name>) from the Gulf of Mexico. Revista Mexicana de Biodiversidad 91(0): e913151. <ext-link xlink:href="10.22201/ib.20078706e.2020.91.3151" ext-link-type="doi" xlink:type="simple">https://doi.org/10.22201/ib.20078706e.2020.91.3151</ext-link></mixed-citation></ref><ref id="B1"><mixed-citation xmlns:xlink="http://www.w3.org/1999/xlink" xlink:type="simple"><person-group><name name-style="western"><surname>Gable</surname><given-names>MF</given-names></name><name name-style="western"><surname>Lazo-Wasem</surname><given-names>EA</given-names></name></person-group> (<year>1987</year>) <article-title>The Caprellids (<tp:taxon-name><tp:taxon-name-part taxon-name-part-type="order">Amphipoda</tp:taxon-name-part></tp:taxon-name>: <tp:taxon-name><tp:taxon-name-part taxon-name-part-type="infraorder">Caprellida</tp:taxon-name-part></tp:taxon-name>) of Bermuda: a survey of specimens collected from 1876–1987, including cave inhabitants, and the description of <italic><tp:taxon-name><tp:taxon-name-part taxon-name-part-type="genus">Deutella</tp:taxon-name-part><tp:taxon-name-part taxon-name-part-type="species">aspiducha</tp:taxon-name-part></tp:taxon-name></italic>, new species.</article-title><source>Proceedings of the Biological Society of Washington</source><volume>100</volume>(<issue>3</issue>): <fpage>629</fpage>–<lpage>639</lpage>.</mixed-citation></ref><ref id="B3"><mixed-citation xmlns:xlink="http://www.w3.org/1999/xlink" xlink:type="simple"><person-group><name name-style="western"><surname>Guerra-García</surname><given-names>JM</given-names></name></person-group> (<year>2002</year>) <article-title>Redescription of five rare caprellids (<tp:taxon-name><tp:taxon-name-part taxon-name-part-type="subphylum">Crustacea</tp:taxon-name-part></tp:taxon-name>: <tp:taxon-name><tp:taxon-name-part taxon-name-part-type="order">Amphipoda</tp:taxon-name-part></tp:taxon-name>: <tp:taxon-name><tp:taxon-name-part taxon-name-part-type="suborder">Caprellidea</tp:taxon-name-part></tp:taxon-name>) collected from Tanzanian coasts.</article-title><source>Helgoland Marine Research</source><volume>55</volume>(<issue>4</issue>): <fpage>221</fpage>–<lpage>231</lpage>. <ext-link xlink:href="10.1007/s101520100083" ext-link-type="doi" xlink:type="simple">https://doi.org/10.1007/s101520100083</ext-link></mixed-citation></ref><ref id="B5"><mixed-citation xmlns:xlink="http://www.w3.org/1999/xlink" xlink:type="simple"><person-group><name name-style="western"><surname>Guerra-García</surname><given-names>JM</given-names></name></person-group> (<year>2004</year>) <article-title>The <tp:taxon-name><tp:taxon-name-part taxon-name-part-type="suborder">Caprellidea</tp:taxon-name-part></tp:taxon-name> (<tp:taxon-name><tp:taxon-name-part taxon-name-part-type="subphylum">Crustacea</tp:taxon-name-part></tp:taxon-name>, <tp:taxon-name><tp:taxon-name-part taxon-name-part-type="order">Amphipoda</tp:taxon-name-part></tp:taxon-name>) from Western Australia and Northern Territory, Australia.</article-title><source>Hydrobiologia</source><volume>522</volume>(<issue>1–3</issue>): <fpage>1</fpage>–<lpage>74</lpage>. <ext-link xlink:href="10.1023/B:HYDR.0000029929.07691.a7" ext-link-type="doi" xlink:type="simple">https://doi.org/10.1023/B:HYDR.0000029929.07691.a7</ext-link></mixed-citation></ref><ref id="B20"><mixed-citation xmlns:xlink="http://www.w3.org/1999/xlink" xlink:type="simple"><person-group><name name-style="western"><surname>McCain</surname><given-names>JC</given-names></name></person-group> (<year>1968</year>) <article-title>New Zealand <tp:taxon-name><tp:taxon-name-part taxon-name-part-type="family">Caprellidae</tp:taxon-name-part></tp:taxon-name> (<tp:taxon-name><tp:taxon-name-part taxon-name-part-type="subphylum">Crustacea</tp:taxon-name-part></tp:taxon-name>: <tp:taxon-name><tp:taxon-name-part taxon-name-part-type="order">Amphipoda</tp:taxon-name-part></tp:taxon-name>).</article-title><source>New Zealand Journal of Marine and Freshwater Research</source><volume>3</volume>(<issue>2</issue>): <fpage>286</fpage>–<lpage>295</lpage>. <ext-link xlink:href="10.1080/00288330.1969.9515297" ext-link-type="doi" xlink:type="simple">https://doi.org/10.1080/00288330.1969.9515297</ext-link></mixed-citation></ref><ref id="B4"><mixed-citation xmlns:xlink="http://www.w3.org/1999/xlink" xlink:type="simple"><person-group><name name-style="western"><surname>Guerra-García</surname><given-names>JM</given-names></name></person-group> (<year>2003</year>) <article-title>The Caprellidean <tp:taxon-name><tp:taxon-name-part taxon-name-part-type="order">Amphipoda</tp:taxon-name-part></tp:taxon-name> from the subantarctic islands of New Zealand and Australia with the description of a new genus and two new species.</article-title><source>Scientia Marina</source><volume>67</volume>(<issue>2</issue>): <fpage>177</fpage>–<lpage>194</lpage>. <ext-link xlink:href="10.3989/scimar.2003.67n2177" ext-link-type="doi" xlink:type="simple">https://doi.org/10.3989/scimar.2003.67n2177</ext-link></mixed-citation></ref><ref id="B10"><mixed-citation xmlns:xlink="http://www.w3.org/1999/xlink" xlink:type="simple"><person-group><name name-style="western"><surname>Iwasa-Arai</surname><given-names>T</given-names></name><name name-style="western"><surname>Siqueira</surname><given-names>SGL</given-names></name><name name-style="western"><surname>Machado</surname><given-names>GBDO</given-names></name><name name-style="western"><surname>Leite</surname><given-names>FPP</given-names></name></person-group> (<year>2019</year>) <article-title>Phylogenetic reconstruction of the genus <italic><tp:taxon-name><tp:taxon-name-part taxon-name-part-type="genus">Pseudaeginella</tp:taxon-name-part></tp:taxon-name></italic> (<tp:taxon-name><tp:taxon-name-part taxon-name-part-type="order">Amphipoda</tp:taxon-name-part></tp:taxon-name>: <tp:taxon-name><tp:taxon-name-part taxon-name-part-type="family">Caprellidae</tp:taxon-name-part></tp:taxon-name>), with the description of a new species from Brazil.</article-title><source>Systematics and Biodiversity</source><volume>17</volume>(<issue>2</issue>): <fpage>179</fpage>–<lpage>189</lpage>. <ext-link xlink:href="10.1080/14772000.2019.1572668" ext-link-type="doi" xlink:type="simple">https://doi.org/10.1080/14772000.2019.1572668</ext-link></mixed-citation></ref><ref id="B22"><mixed-citation xmlns:xlink="http://www.w3.org/1999/xlink" xlink:type="simple"><person-group><name name-style="western"><surname>Momtazi</surname><given-names>F</given-names></name><name name-style="western"><surname>Sari</surname><given-names>A</given-names></name></person-group> (<year>2013</year>) <article-title>Intertidal caprellids (<tp:taxon-name><tp:taxon-name-part taxon-name-part-type="subphylum">Crustacea</tp:taxon-name-part></tp:taxon-name>: <tp:taxon-name><tp:taxon-name-part taxon-name-part-type="order">Amphipoda</tp:taxon-name-part></tp:taxon-name>) of the Persian Gulf and the Gulf of Oman, with description of three new species.</article-title><source>Zootaxa</source><volume>3717</volume>(<issue>2</issue>): <fpage>195</fpage>–<lpage>223</lpage>. <ext-link xlink:href="10.11646/zootaxa.3717.2.5" ext-link-type="doi" xlink:type="simple">https://doi.org/10.11646/zootaxa.3717.2.5</ext-link></mixed-citation></ref><ref id="B12"><mixed-citation xmlns:xlink="http://www.w3.org/1999/xlink" xlink:type="simple"><person-group><name name-style="western"><surname>Krapp-Schickel</surname><given-names>T</given-names></name><name name-style="western"><surname>Guerra-García</surname><given-names>JM</given-names></name></person-group> (<year>2005</year>) <article-title>Littoral <tp:taxon-name><tp:taxon-name-part taxon-name-part-type="family">Caprellidae</tp:taxon-name-part></tp:taxon-name> (<tp:taxon-name><tp:taxon-name-part taxon-name-part-type="subphylum">Crustacea</tp:taxon-name-part></tp:taxon-name>: <tp:taxon-name><tp:taxon-name-part taxon-name-part-type="order">Amphipoda</tp:taxon-name-part></tp:taxon-name>) from Indonesia, with the description of a new species.</article-title><source>Bollettino del Museo Civico di Storia Naturale di Verona</source><volume>29</volume>: <fpage>47</fpage>–<lpage>62</lpage>.</mixed-citation></ref><ref id="B24"><mixed-citation xmlns:xlink="http://www.w3.org/1999/xlink" xlink:type="simple"><person-group><name name-style="western"><surname>Quitete</surname><given-names>JMPA</given-names></name></person-group> (<year>1971</year>) <italic><tp:taxon-name><tp:taxon-name-part taxon-name-part-type="genus">Fallotritella</tp:taxon-name-part><tp:taxon-name-part taxon-name-part-type="species">montoucheti</tp:taxon-name-part></tp:taxon-name></italic> nova espécie de <tp:taxon-name><tp:taxon-name-part taxon-name-part-type="family">Caprellidae</tp:taxon-name-part></tp:taxon-name> da costa brasileira (<tp:taxon-name><tp:taxon-name-part taxon-name-part-type="subphylum">Crustacea</tp:taxon-name-part></tp:taxon-name>: <tp:taxon-name><tp:taxon-name-part taxon-name-part-type="order">Amphipoda</tp:taxon-name-part></tp:taxon-name>). Atas da Sociedade de Biologia do Rio de Janeiro 14(5/6): 189–192.</mixed-citation></ref><ref id="B13"><mixed-citation xmlns:xlink="http://www.w3.org/1999/xlink" xlink:type="simple"><person-group><name name-style="western"><surname>Lacerda</surname><given-names>MB</given-names></name><name name-style="western"><surname>Takeuchi</surname><given-names>I</given-names></name><name name-style="western"><surname>Masunari</surname><given-names>S</given-names></name></person-group> (<year>2011</year>) <article-title>Redescription of the rare amphipod crustacean <italic><tp:taxon-name><tp:taxon-name-part taxon-name-part-type="genus">Pseudaeginella</tp:taxon-name-part><tp:taxon-name-part taxon-name-part-type="species">montoucheti</tp:taxon-name-part></tp:taxon-name></italic> (Quitete, 1971) from Brazil.</article-title><source>ZooKeys</source><volume>146</volume>: <fpage>1</fpage>–<lpage>17</lpage>. <ext-link xlink:href="10.3897/zookeys.146.1856" ext-link-type="doi" xlink:type="simple">https://doi.org/10.3897/zookeys.146.1856</ext-link></mixed-citation></ref><ref id="B14"><mixed-citation xmlns:xlink="http://www.w3.org/1999/xlink" xlink:type="simple"><person-group><name name-style="western"><surname>Laubitz</surname><given-names>DR</given-names></name></person-group> (<year>1995</year>) <article-title><tp:taxon-name><tp:taxon-name-part taxon-name-part-type="suborder">Caprellidea</tp:taxon-name-part></tp:taxon-name> (<tp:taxon-name><tp:taxon-name-part taxon-name-part-type="subphylum">Crustacea</tp:taxon-name-part></tp:taxon-name>: <tp:taxon-name><tp:taxon-name-part taxon-name-part-type="order">Amphipoda</tp:taxon-name-part></tp:taxon-name>) from the southern and western Indian Ocean. Mésogée.</article-title><source>Bulletin du Muséum d’Histoire Naturelle de Marseille</source><volume>54</volume>: <fpage>81</fpage>–<lpage>100</lpage>.</mixed-citation></ref><ref id="B23"><mixed-citation xmlns:xlink="http://www.w3.org/1999/xlink" xlink:type="simple"><person-group><name name-style="western"><surname>Müller</surname><given-names>HG</given-names></name></person-group> (<year>1990</year>) <article-title>New species and records of coral reef inhabiting <tp:taxon-name><tp:taxon-name-part taxon-name-part-type="family">Caprellidae</tp:taxon-name-part></tp:taxon-name> from Bora Bora and Moorea, Society Islands (<tp:taxon-name><tp:taxon-name-part taxon-name-part-type="subphylum">Crustacea</tp:taxon-name-part></tp:taxon-name>: <tp:taxon-name><tp:taxon-name-part taxon-name-part-type="order">Amphipoda</tp:taxon-name-part></tp:taxon-name>).</article-title><source>Revue Suisse de Zoologie</source><volume>97</volume>(<issue>4</issue>): <fpage>827</fpage>–<lpage>842</lpage>. <ext-link xlink:href="10.5962/bhl.part.79763" ext-link-type="doi" xlink:type="simple">https://doi.org/10.5962/bhl.part.79763</ext-link></mixed-citation></ref><ref id="B18"><mixed-citation xmlns:xlink="http://www.w3.org/1999/xlink" xlink:type="simple"><person-group><name name-style="western"><surname>Lim</surname><given-names>JHC</given-names></name><name name-style="western"><surname>Azman</surname><given-names>BAR</given-names></name><name name-style="western"><surname>Takeuchi</surname><given-names>I</given-names></name><name name-style="western"><surname>Othman</surname><given-names>BHR</given-names></name></person-group> (<year>2017</year>) <article-title><italic><tp:taxon-name><tp:taxon-name-part taxon-name-part-type="genus">Pseudaeginella</tp:taxon-name-part><tp:taxon-name-part taxon-name-part-type="species">telukrimau</tp:taxon-name-part></tp:taxon-name></italic> sp. n., a new species of caprellid (<tp:taxon-name><tp:taxon-name-part taxon-name-part-type="subphylum">Crustacea</tp:taxon-name-part></tp:taxon-name>: <tp:taxon-name><tp:taxon-name-part taxon-name-part-type="order">Amphipoda</tp:taxon-name-part></tp:taxon-name>) from Malaysia.</article-title><source>Zootaxa</source><volume>4282</volume>(<issue>1</issue>): <fpage>62</fpage>–<lpage>72</lpage>. <ext-link xlink:href="10.11646/zootaxa.4282.1.3" ext-link-type="doi" xlink:type="simple">https://doi.org/10.11646/zootaxa.4282.1.3</ext-link></mixed-citation></ref><ref id="B27"><mixed-citation xmlns:xlink="http://www.w3.org/1999/xlink" xlink:type="simple"><person-group><name name-style="western"><surname>Stebbing</surname><given-names>TRR</given-names></name></person-group> (<year>1888</year>) <article-title>Report on the <tp:taxon-name><tp:taxon-name-part taxon-name-part-type="order">Amphipoda</tp:taxon-name-part></tp:taxon-name> collected by H.M.S. Challenger during the years 1873–1876. Report on the Scientific Results of the Voyage of H.M.S. Challenger during the years 1873–76.</article-title><source>Zoology</source><volume>29</volume>: <fpage>1</fpage>–<lpage>1737</lpage>. [pl. 1–212.]</mixed-citation></ref><ref id="B21"><mixed-citation xmlns:xlink="http://www.w3.org/1999/xlink" xlink:type="simple"><person-group><name name-style="western"><surname>McCain</surname><given-names>JC</given-names></name><name name-style="western"><surname>Steinberg</surname><given-names>JE</given-names></name></person-group> (<year>1970</year>) <article-title><tp:taxon-name><tp:taxon-name-part taxon-name-part-type="family">Caprellidae</tp:taxon-name-part></tp:taxon-name> I. Family <tp:taxon-name><tp:taxon-name-part taxon-name-part-type="family">Caprellidae</tp:taxon-name-part></tp:taxon-name>.</article-title><source>Crustaceorum Catalogus</source><volume>2</volume>: <fpage>1</fpage>–<lpage>78</lpage>.</mixed-citation></ref></ref-list></tp:taxon-treatment>
